# Supplementary material for: Comparative Analysis of Controlled Ovarian Hyperstimulation and Modified Natural Cycle Protocols on Gene Expression and Quality of Oocytes, Zygotes, and Embryos in Assisted Reproductive Technology (ART)
Source: Int J Mol Sci. 2024 Dec 11;25(24):13287. doi: 10.3390/ijms252413287 (PMC11676253; doi:10.3390/ijms252413287)
Supplement: Supplementary file 1 [file ijms-25-13287-s001.zip]

Archive with 1 entries (1 files):
- ijms-3330078-supplementary.pdf
